# Supplementary material for: The Role of Adsorption in Agarose Gel Cleaning of Artworks on Paper
Source: Gels. 2025 Nov 29;11(12):965. doi: 10.3390/gels11120965 (PMC12733167; doi:10.3390/gels11120965)
Supplement: Supplementary file 1 [file gels-11-00965-s001.zip]

Archive with 1 entries (1 files):
- gels-3923737-supplementary.pdf
